# Supplementary material for: BAP31 Knockout in Macrophages Affects CD4+T Cell Activation through Upregulation of MHC Class II Molecule
Source: Int J Mol Sci. 2023 Aug 30;24(17):13476. doi: 10.3390/ijms241713476 (PMC10487781; doi:10.3390/ijms241713476)
Supplement: Supplementary file 1 [file ijms-24-13476-s001.zip]

Archive with 1 entries (1 files):
- ijms-2525363-supplementary.pdf
